# Supplementary material for: Differential regulation of mammalian and avian ATOH1 by E2F1 and its implication for hair cell regeneration in the inner ear
Source: Sci Rep. 2021 Sep 29;11:19368. doi: 10.1038/s41598-021-98816-w (PMC8481459; doi:10.1038/s41598-021-98816-w)
Supplement: Supplementary file 1 — Supplementary Information. [file 41598_2021_98816_MOESM1_ESM.xlsx]

## Sheet: Legend
Differential regulation of mammalian and avian ATOH1 by E2F1 and its implication for hair cell regeneration in the inner ear
Miriam Gómez-Dorado1, Nicolas Daudet1, Jonathan E. Gale1, Sally J. Dawson1*
1UCL Ear Institute, 332 Gray’s Inn Road, London WC1X 8EE, UK
BlastN was performed with the chick enhancer C sequence to all Avian Species within the November 2020 Ensembl Release 102. Data is sorted by E val, in ascending order. Forty-five of fifty avian species show good homology to chick enhancer C sequence (at least 88% over a minimum of 134/377bp). A similar analysis to reptiles and amphibians failed to find homology in any genome.

## Sheet: Data
Species	Assembly	Genomic Location	Overlapping Gene(s)	Orientation	Query start	Query end	Length	Score	E-val	%ID
Chicken (Gallus gallus)	GRCg6a	4:37047224-37047600		Forward	1	377	377	745	0	100.00
Japanese quail (Coturnix japonica)	Coturnix_japonica_2.0	4:32776171-32776523		Forward	1	353	353	571	3e-161	95.47
Turkey (Meleagris gallopavo)	Turkey_2.01	4:17704805-17705157		Forward	1	353	353	555	2e-156	94.90
Ring-necked pheasant (Phasianus colchicus)	ASM414374v1	QCWP01000464:3003121-3003486		Forward	1	366	366	542	2e-152	93.72
Golden pheasant (Chrysolophus pictus)	Chrysolophus_pictus_GenomeV1.0	KZ861537:2748646-2749011		Reverse	1	366	366	534	6e-150	93.44
Indian peafowl (Pavo cristatus)	AIIM_Pcri_1.0	QZWQ01001290:28610-28923		Reverse	1	314	314	526	1e-147	96.18
Helmeted guineafowl (Numida meleagris)	NumMel1.0	4:42160630-42160970		Forward	9	352	345	494	5e-138	93.33
Duck (Anas platyrhynchos platyrhynchos)	CAU_duck1.0	4:7039716-7039920		Forward	61	264	205	332	3e-89	95.61
Mallard (Anas platyrhynchos)	ASM874695v1	4:9961669-9961873		Reverse	61	264	205	332	3e-89	95.61
Eastern spot-billed duck (Anas zonorhyncha)	ASM222487v1	NOIK01000181:1703258-1703462		Forward	61	264	205	332	4e-89	95.61
Emu (Dromaius novaehollandiae)	droNov1	TEY01000257:1033585-1033787		Reverse	61	263	204	328	5e-88	95.59
Little spotted kiwi (Apteryx owenii)	aptOwe1	PTFC01000063:1534640-1534842		Forward	61	263	204	328	5e-88	95.59
Eastern buzzard (Buteo japonicus)	ButJap1.0	ML990342:6807396-6807620		Forward	61	285	226	324	8e-87	93.36
Okarito brown kiwi (Apteryx rowi)	aptRow1	PTFB01000064:1769134-1769317		Forward	79	263	185	324	8e-87	97.30
African ostrich (Struthio camelus australis)	ASM69896v1	KL206305:190012-190214		Reverse	61	263	204	320	1e-85	95.10
Golden eagle (Aquila chrysaetos chrysaetos)	bAquChr1.2	1:53303443-53303647		Forward	61	264	205	316	2e-84	94.63
Eurasian sparrowhawk (Accipiter nisus)	Accipiter_nisus_ver1.0	BJBX01007598:6933-7157		Forward	61	285	226	308	5e-82	92.48
Eurasian eagle-owl (Bubo bubo)	BubBub1.0	ML981709:2508289-2508512		Forward	61	283	225	304	7e-81	92.44
Oriental scops-owl (Otus sunia)	OtuSun1.0	PYXB01125374:18-241		Forward	61	283	225	304	7e-81	92.44
Northern spotted owl (Strix occidentalis caurina)	Soccid_v01	NIFN01000184:3253938-3254161		Forward	61	283	225	296	2e-78	92.00
Common kestrel (Falco tinnunculus)	FalTin1.0	ML996752:2226426-2226648		Reverse	61	283	224	289	4e-76	91.52
Kakapo (Strigops habroptila)	bStrHab1_v1.p	8:49254924-49255109		Forward	79	264	186	289	4e-76	94.62
Golden-collared manakin (Manacus vitellinus)	ASM171598v2	MCBO02000001:49376390-49376612		Reverse	61	285	227	275	6e-72	90.75
Budgerigar (Melopsittacus undulatus)	Melopsittacus_undulatus_6.3	JH556595:12007018-12007203		Reverse	79	264	186	273	2e-71	93.55
Flycatcher (Ficedula albicollis)	FicAlb_1.4	JH603188:10814668-10814892		Forward	61	285	226	269	3e-70	90.27
Rufous-capped babbler (Cyanoderma ruficeps)	ASM869450v1	VZDJ01000084:1305655-1305879		Reverse	61	285	226	269	3e-70	90.27
Spoon-billed sandpiper (Calidris pygmaea)	ASM369795v1	QJSC01013933:3360414-3360614		Reverse	61	260	201	269	4e-70	92.04
Blue-crowned manakin (Lepidothrix coronata)	Lepidothrix_coronata-1.0	KV388189:434077-434299		Forward	61	285	227	267	1e-69	90.31
Great spotted kiwi (Apteryx haastii)	aptHaa1	PTFD01000054:1534208-1534354		Forward	116	263	148	267	1e-69	97.97
New Caledonian crow (Corvus moneduloides)	UO_Cmon_1.0	VRTO01000028:5434116-5434340		Reverse	61	285	228	265	5e-69	89.91
Ruff (Calidris pugnax)	ASM143184v1	KQ482097:10757833-10758027		Forward	61	254	195	265	6e-69	92.31
Superb fairywren (Malurus cyaneus samueli)	mCya_1.0	4:57897970-57898192		Forward	61	285	227	255	5e-66	89.43
Swainson's thrush (Catharus ustulatus)	bCatUst1.pri	5:19724176-19724380		Forward	61	264	205	253	2e-65	90.73
Zebra finch (Taeniopygia guttata)	bTaeGut1_v1.p	4:51788195-51788419		Reverse	61	285	226	253	2e-65	89.38
Yellow-billed parrot (Amazona collaria)	ASM394721v1	RQIO01000002:42681120-42681305		Forward	79	264	186	249	3e-64	91.94
Silver-eye (Zosterops lateralis melanops)	ASM128173v1	LAII01000075:3776044-3776240		Forward	88	285	198	247	1e-63	90.91
Dark-eyed junco (Junco hyemalis)	ASM382977v1	QZWM01002655:51553403-51553627		Reverse	61	285	226	245	4e-63	88.94
Gouldian finch (Erythrura gouldiae)	GouldianFinch	QUSF01000025:2148444-2148668		Reverse	61	285	226	245	4e-63	88.94
Great Tit (Parus major)	Parus_major1.1	4:17946456-17946653		Forward	87	285	201	245	4e-63	90.55
Small tree finch (Camarhynchus parvulus)	STF_HiC	4:51728123-51728347		Reverse	61	285	226	245	4e-63	88.94
Blue tit (Cyanistes caeruleus)	cyaCae2	PDCF01000093:1181984-1182180		Forward	88	285	199	245	5e-63	90.95
Bengalese finch (Lonchura striata domestica)	LonStrDom1	MUZQ01000066:2195842-2196046		Reverse	61	264	205	237	1e-60	89.76
Common canary (Serinus canaria)	SCA1	HG009211:46978023-46978247		Reverse	61	285	226	237	1e-60	88.50
Medium ground-finch (Geospiza fortis)	GeoFor_1.0	JH739894:8861091-8861288		Forward	87	285	199	233	2e-59	89.95
Chilean tinamou (Nothoprocta perdicaria)	notPer1	PTEW01000286:645357-645490		Forward	79	212	134	162	4e-38	90.30
White-throated sparrow (Zonotrichia albicollis)	Zonotrichia_albicollis-1.0.1	KB913042:2552791-2552810		Forward	134	153	20	40	0.33	100.00
Burrowing owl (Athene cunicularia)	athCun1	QEEU01000040:270397-270420	PTPRS	Forward	339	362	24	40	0.36	95.83
Muscovy Duck (domestic type) (Cairina moschata domestica)	CaiMos1.0	21:10475438-10475456	ENSCMMG00000011679	Reverse	60	78	19	38.1	1.4	100.00
Pink-footed goose (Anser brachyrhynchus)	ASM259213v1	NXHY01000202:1326291-1326309		Forward	337	355	19	38.1	1.4	100.00
Swan goose (Anser cygnoides)	GooseV1.0	KZ156344:41509-41527		Reverse	337	355	19	38.1	1.4	100.00
